# Supplementary material for: Extensive Natural Variation in Arabidopsis Seed Mucilage Structure
Source: Front Plant Sci. 2016 Jun 7;7:803. doi: 10.3389/fpls.2016.00803 (PMC4894908; doi:10.3389/fpls.2016.00803)
Supplement: Supplementary file 1 [file Table1.XLSX]

## Sheet: Supplemental Table 1
Mucilage (mm2)					Seed Area (mm2)
Line	Mean	SD	t-test		Line	Mean	SD	t-test
Col-0	0.139333	0.0046188	1		Col-0	0.144333	0.00763763	1
muci10-1	0.107	0.0105357	0.00822984		muci10-1	0.148	0.00173205	0.462897
csla2-3	0.0933333	0.0085049	0.00118711		csla2-3	0.138667	0.00288675	0.295628
Dr-0	0.09	0.001	5.5011e-05		Dr-0	0.143	0.0144222	0.894308
HR-5	0.083				HR-5	0.134
Edi-0	0.0786667	0.0195533	0.00638381		Edi-0	0.151667	0.00737111	0.297521
Kro-0	0.077	0.00556776	0.000117407		Kro-0	0.146	0.003	0.74274
Lm-2	0.0763333	0.00723418	0.000220488		Lm-2	0.137667	0.00472582	0.267948
Bor-4	0.072	0.0296985	0.0246111		Bor-4	0.136333	0.0125831	0.399821
Rou-0	0.068	0.00953939	0.00030956		Rou-0	0.141333	0.00757188	0.654247
Lz-0	0.0656667	0.00665833	9.50442e-05		Lz-0	0.160667	0.00907377	0.075554
Ang-0	0.0656667	0.00416333	3.3316e-05		Ang-0	0.142333	0.00472582	0.719357
Fei-0	0.064	0.00458258	3.64888e-05		Fei-0	0.145	0.00173205	0.889917
Mz-0	0.0593333	0.0092376	0.000178521		Mz-0	0.139667	0.00288675	0.378238
Ak-1	0.0583333	0.00550757	4.06282e-05		Ak-1	0.156	0.00608276	0.10728
Ra-0	0.0566667	0.0188237	0.00179027		Ra-0	0.154	0.0204206	0.485337
Nc-1	0.0543333	0.0212211	0.00247165		Nc-1	0.141667	0.00251661	0.596476
Le-0	0.0536667	0.00907377	0.000128952		Le-0	0.133333	0.00723418	0.144361
Pla-0	0.0523333	0.0198578	0.00178689		Pla-0	0.141333	0.00057735	0.534737
Uk-1	0.0506667	0.00404145	1.51416e-05		Uk-1	0.138667	0.00378594	0.313713
Ema-1	0.0505	0.00353553	0.000187403		Ema-1	0.135667	0.0102632	0.30575
Ri-0	0.0493333	0.0080829	7.45395e-05		Ri-0	0.133667	0.00702377	0.149592
Cyr	0.0463333	0.00493288	1.83695e-05		Cyr	0.157333	0.0181475	0.316579
Sei-0	0.045	0.0192873	0.00118378		Sei-0	0.134	0.0052915	0.12636
Wei-0	0.0437584	0.000841507	3.8609e-06		Wei-0	0.150333	0.0034261	0.282307
Abd-0	0.04	0.0208087	0.00127967		Abd-0	0.130667	0.0167432	0.267747
Lc-0	0.0343333	0.00650641	2.19494e-05		Lc-0	0.178333	0.00737111	0.00516328
Knox-18	0.0297333	0.00350347	5.18617e-06		Knox-18	0.164179	0.0154491	0.116844

## Sheet: Supplemental Table 2
Experimental Batch A
Mean Sugar Level (µg sugar / mg seed)										Standard Deviation (µg sugar / mg seed)										% Change Relative to Col-0 Values										t-test for significant changes from Col-0 (red if P < 0.05)										Coefficient of variation (yellow if >40%)
Line	Rha	Ara	Gal	Glc	Xyl	Man	GalA	Total		Line	Rha	Ara	Gal	Glc	Xyl	Man	GalA	Total		Line	Rha	Ara	Gal	Glc	Xyl	Man	GalA	Total		Line	Rha	Ara	Gal	Glc	Xyl	Man	GalA	Total		Line	Rha	Ara	Gal	Glc	Xyl	Man	GalA	Total
Cyr	7.44	0.3	0.21	1.08	0.8	0.12	12.34	22.29		Cyr	1.22	0.03	0.04	1.52	0.16	0.02	1.59	2.14		Cyr	71.3327	115.385	43.75	400	76.1905	60	69.915	73.4916		Cyr	0	0.03	0	0.26	0.01	0	0	0		Cyr	0.163978	0.1	0.190476	1.40741	0.2	0.166667	0.128849	0.0960072
Lm-2	7.33	0.21	0.16	0.22	0.93	0.12	11.65	20.62		Lm-2	0.75	0.02	0.02	0.04	0.08	0.02	1.51	2.29		Lm-2	70.278	80.7692	33.3333	81.4815	88.5714	60	66.0057	67.9855		Lm-2	0	0.01	0	0.05	0.01	0	0	0		Lm-2	0.102319	0.0952381	0.125	0.181818	0.0860215	0.166667	0.129614	0.111057
Sei-0	9.32	0.34	0.81	0.4	0.94	0.31	16.53	28.65		Sei-0	1.12	0.05	0.06	0.05	0.03	0.02	3.34	4.54		Sei-0	89.3576	130.769	168.75	148.148	89.5238	155	93.6544	94.4609		Sei-0	0.09	0.01	0	0	0	0	0.56	0.51		Sei-0	0.120172	0.147059	0.0740741	0.125	0.0319149	0.0645161	0.202057	0.158464
Dr-0	7.57	0.25	0.39	0.9	0.94	0.31	12.39	22.75		Dr-0	0.58	0.04	0.05	0.74	0.06	0.05	0.95	1.5		Dr-0	72.5791	96.1538	81.25	333.333	89.5238	155	70.1983	75.0082		Dr-0	0	0.78	0.01	0.09	0.01	0	0	0		Dr-0	0.0766182	0.16	0.128205	0.822222	0.0638298	0.16129	0.0766747	0.0659341
Rou-0	8.37	0.28	0.24	0.3	0.98	0.13	13.56	23.86		Rou-0	0.63	0.05	0.02	0.09	0.04	0.01	1.81	2.78		Rou-0	80.2493	107.692	50	111.111	93.3333	65	76.8272	78.668		Rou-0	0	0.36	0	0.53	0.02	0	0.05	0.02		Rou-0	0.0752688	0.178571	0.0833333	0.3	0.0408163	0.0769231	0.133481	0.116513
Edi-0	8.26	0.25	0.34	0.27	0.8	0.1	14.26	24.27		Edi-0	0.48	0.03	0.02	0.07	0.03	0	1.76	2.25		Edi-0	79.1946	96.1538	70.8333	100	76.1905	50	80.7932	80.0198		Edi-0	0	0.71	0	0.87	0	0	0.03	0.01		Edi-0	0.0581114	0.12	0.0588235	0.259259	0.0375	0	0.123422	0.092707
Lz-0	7.53	0.31	0.3	0.96	0.79	0.13	12.18	22.2		Lz-0	0.42	0.04	0.05	0.93	0.04	0.02	1.37	1.79		Lz-0	72.1956	119.231	62.5	355.556	75.2381	65	69.0085	73.1949		Lz-0	0	0.04	0	0.13	0	0	0	0		Lz-0	0.0557769	0.129032	0.166667	0.96875	0.0506329	0.153846	0.112479	0.0806306
Ra-0	8.08	0.35	0.39	0.48	0.78	0.2	13.94	24.22		Ra-0	0.34	0.1	0.03	0.36	0.04	0.18	1.93	2.52		Ra-0	77.4688	134.615	81.25	177.778	74.2857	100	78.9802	79.8549		Ra-0	0	0.08	0.01	0.22	0	0.98	0.06	0.03		Ra-0	0.0420792	0.285714	0.0769231	0.75	0.0512821	0.9	0.138451	0.104046
Le-0	7.58	0.23	0.37	0.73	0.75	0.4	13.11	23.17		Le-0	0.46	0.04	0.02	0.25	0.06	0.04	1.22	1.74		Le-0	72.675	88.4615	77.0833	270.37	71.4286	200	74.2776	76.393		Le-0	0	0.2	0	0	0	0	0.01	0		Le-0	0.060686	0.173913	0.0540541	0.342466	0.08	0.1	0.0930587	0.0750971
Col-0	10.43	0.26	0.48	0.27	1.05	0.2	17.65	30.33		Col-0	0.62	0.03	0.04	0.01	0.03	0.02	2.38	3.01		Col-0	100	100	100	100	100	100	100	100		Col-0	1	1	1	1	1	1	1	1		Col-0	0.0594439	0.115385	0.0833333	0.037037	0.0285714	0.1	0.134844	0.0992417
Experimental Batch B
Mean Sugar Level (µg sugar / mg seed)										Standard Deviation (µg sugar / mg seed)										% Change Relative to Col-0 Values										t-test for significant changes from Col-0 (red if P < 0.05)										Coefficient of variation (yellow if >40%)
Line	Rha	Ara	Gal	Glc	Xyl	Man	GalA	Total		Line	Rha	Ara	Gal	Glc	Xyl	Man	GalA	Total		Line	Rha	Ara	Gal	Glc	Xyl	Man	GalA	Total		Line	Rha	Ara	Gal	Glc	Xyl	Man	GalA	Total		Line	Rha	Ara	Gal	Glc	Xyl	Man	GalA	Total
Ang-0	8.12	0.25	0.25	0.4	0.8	0.1	12.86	22.79		Ang-0	0.5	0.03	0.02	0.27	0.04	0.01	0.72	1.45		Ang-0	91.6479	78.125	50	160	84.2105	50	88.2636	88.8846		Ang-0	0.06	0.02	0	0.24	0	0	0.01	0.01		Ang-0	0.0615764	0.12	0.08	0.675	0.05	0.1	0.0559876	0.0636244
Uk-1	7.75	0.38	0.39	3.39	0.91	0.16	12.07	25.04		Uk-1	0.57	0.18	0.16	3.09	0.12	0.07	0.83	4.49		Uk-1	87.4718	118.75	78	1356	95.7895	80	82.8415	97.6599		Uk-1	0.01	0.47	0.17	0.05	0.46	0.26	0	0.78		Uk-1	0.0735484	0.473684	0.410256	0.911504	0.131868	0.4375	0.0687655	0.179313
Ak-1	7.37	0.44	0.42	1.68	0.71	0.15	11.3	22.07		Ak-1	0.44	0.17	0.1	2.33	0.05	0.02	0.76	2.83		Ak-1	83.1828	137.5	84	672	74.7368	75	77.5566	86.0764		Ak-1	0	0.15	0.13	0.21	0	0	0	0.03		Ak-1	0.0597015	0.386364	0.238095	1.3869	0.0704225	0.133333	0.0672566	0.128228
Mz-0	7.83	0.28	0.49	0.8	0.7	0.36	12.4	22.88		Mz-0	0.44	0.06	0.04	0.56	0.05	0.03	0.88	1.96		Mz-0	88.3747	87.5	98	320	73.6842	180	85.1064	89.2356		Mz-0	0.01	0.3	0.85	0.06	0	0	0.01	0.03		Mz-0	0.0561941	0.214286	0.0816327	0.7	0.0714286	0.0833333	0.0709677	0.0856643
Ri-0	7.61	0.35	0.23	1.52	0.95	0.13	11.99	22.78		Ri-0	0.09	0.06	0.02	2.43	0.03	0.03	0.53	2.82		Ri-0	85.8916	109.375	46	608	100	65	82.2924	88.8456		Ri-0	0	0.4	0	0.27	0.95	0	0	0.08		Ri-0	0.0118265	0.171429	0.0869565	1.59868	0.0315789	0.230769	0.0442035	0.123793
Lc-0	3.86	0.2	0.19	0.78	0.51	0.06	6.39	11.99		Lc-0	0.19	0.06	0.03	0.1	0.01	0	0.42	0.73		Lc-0	43.5666	62.5	38	312	53.6842	30	43.8572	46.7629		Lc-0	0	0.02	0	0	0	0	0	0		Lc-0	0.0492228	0.3	0.157895	0.128205	0.0196078	0	0.0657277	0.0608841
Abd-0	7.13	0.38	0.3	5.34	0.76	0.18	10.9	24.98		Abd-0	0.19	0.13	0.15	8.25	0.1	0.12	0.19	8.67		Abd-0	80.474	118.75	60	2136	80	90	74.8113	97.4259		Abd-0	0	0.39	0.02	0.19	0.01	0.75	0	0.87		Abd-0	0.026648	0.342105	0.5	1.54494	0.131579	0.666667	0.0174312	0.347078
Ema-1	7.44	0.31	0.25	0.75	0.74	0.13	11.93	21.55		Ema-1	0.66	0.08	0.07	0.92	0.11	0.05	1.18	2.68		Ema-1	83.9729	96.875	50	300	77.8947	65	81.8806	84.0484		Ema-1	0	0.76	0	0.25	0	0.01	0	0.01		Ema-1	0.0887097	0.258065	0.28	1.22667	0.148649	0.384615	0.0989103	0.124362
Kro-0	7.5	0.33	0.25	0.19	0.78	0.1	11.54	20.7		Kro-0	0.12	0.02	0.02	0.03	0.02	0.01	0.38	0.52		Kro-0	84.6501	103.125	50	76	82.1053	50	79.2038	80.7332		Kro-0	0	0.75	0	0	0	0	0	0		Kro-0	0.016	0.0606061	0.08	0.157895	0.025641	0.1	0.0329289	0.0251208
Col-0	8.86	0.32	0.5	0.25	0.95	0.2	14.57	25.64		Col-0	0.55	0.04	0.03	0.01	0.04	0.01	0.91	1.32		Col-0	100	100	100	100	100	100	100	100		Col-0	1	1	1	1	1	1	1	1		Col-0	0.0620767	0.125	0.06	0.04	0.0421053	0.05	0.0624571	0.0514821
Experimental Batch C
Mean Sugar Level (µg sugar / mg seed)										Standard Deviation (µg sugar / mg seed)										% Change Relative to Col-0 Values										t-test for significant changes from Col-0 (red if P < 0.05)										Coefficient of variation (yellow if >40%)
Line	Rha	Ara	Gal	Glc	Xyl	Man	GalA	Total		Line	Rha	Ara	Gal	Glc	Xyl	Man	GalA	Total		Line	Rha	Ara	Gal	Glc	Xyl	Man	GalA	Total		Line	Rha	Ara	Gal	Glc	Xyl	Man	GalA	Total		Line	Rha	Ara	Gal	Glc	Xyl	Man	GalA	Total
Nc-1	8.76	0.39	0.32	0.43	0.81	0.1	14.9	25.7		Nc-1	1.8	0.08	0.05	0.3	0.05	0.01	2.57	4.49		Nc-1	76.9772	130	66.6667	138.71	74.3119	45.4545	86.177	82.7164		Nc-1	0.01	0.06	0	0.39	0	0	0.1	0.04		Nc-1	0.205479	0.205128	0.15625	0.697674	0.0617284	0.1	0.172483	0.174708
Wei-0	9.18	0.32	0.28	0.28	0.94	0.15	14.91	26.07		Wei-0	0.61	0.04	0.02	0.1	0.04	0.02	0.91	1.45		Wei-0	80.6678	106.667	58.3333	90.3226	86.2385	68.1818	86.2348	83.9073		Wei-0	0	0.45	0	0.53	0	0	0.01	0		Wei-0	0.0664488	0.125	0.0714286	0.357143	0.0425532	0.133333	0.0610329	0.0556195
Knox-18	8.37	0.4	0.35	2.23	0.96	0.15	13.52	25.99		Knox-18	0.69	0.13	0.12	2.07	0.09	0.04	1.01	3.63		Knox-18	73.5501	133.333	72.9167	719.355	88.0734	68.1818	78.1955	83.6498		Knox-18	0	0.13	0.05	0.07	0.02	0	0	0.02		Knox-18	0.0824373	0.325	0.342857	0.928251	0.09375	0.266667	0.0747041	0.139669
Bor-4	10.48	0.29	0.39	0.4	1.04	0.13	16.73	29.46		Bor-4	0.69	0.03	0.03	0.19	0.03	0.03	0.88	1.44		Bor-4	92.0914	96.6667	81.25	129.032	95.4128	59.0909	96.7611	94.8182		Bor-4	0.05	0.46	0	0.34	0.11	0	0.46	0.17		Bor-4	0.0658397	0.103448	0.0769231	0.475	0.0288462	0.230769	0.0526001	0.0488798
HR-5	8.82	0.24	0.15	0.41	0.92	0.09	14.62	25.25		HR-5										HR-5	77.5044	80	31.25	132.258	84.4037	40.9091	84.5575	81.2681		HR-5										HR-5
Fei-0	7.86	0.39	0.23	0.37	0.89	0.08	13.19	23		Fei-0	1.93	0.05	0.02	0.2	0.05	0.01	2.69	4.77		Fei-0	69.0685	130	47.9167	119.355	81.6514	36.3636	76.2869	74.0264		Fei-0	0	0.02	0	0.56	0	0	0.02	0.01		Fei-0	0.245547	0.128205	0.0869565	0.540541	0.0561798	0.125	0.203942	0.207391
Pla-0	9.22	0.37	0.36	4.28	0.78	0.25	14.74	30		Pla-0	0.19	0.09	0.07	2.52	0.01	0.05	0.71	2.66		Pla-0	81.0193	123.333	75	1380.65	71.5596	113.636	85.2516	96.5562		Pla-0	0	0.17	0.01	0.01	0	0.17	0.01	0.5		Pla-0	0.0206074	0.243243	0.194444	0.588785	0.0128205	0.2	0.0481682	0.0886667
csla2-3	10.81	0.32	0.24	0.29	1.08	0.04	16.88	29.67		csla2-3	1.04	0.04	0.03	0.23	0.02	0.01	1.29	2.09		csla2-3	94.9912	106.667	50	93.5484	99.0826	18.1818	97.6287	95.494		csla2-3	0.26	0.66	0	0.9	0.22	0	0.24	0.12		csla2-3	0.0962072	0.125	0.125	0.793103	0.0185185	0.25	0.0764218	0.0704415
muci10-1	10.22	0.32	0.24	0.27	1.08	0.1	16.9	29.12		muci10-1	1.27	0.03	0.04	0.12	0.04	0.01	0.73	1.23		muci10-1	89.8067	106.667	50	87.0968	99.0826	45.4545	97.7444	93.7238		muci10-1	0.1	0.34	0	0.47	0.69	0	0.58	0.09		muci10-1	0.124266	0.09375	0.166667	0.444444	0.037037	0.1	0.0431953	0.042239
Col-0	11.38	0.3	0.48	0.31	1.09	0.22	17.29	31.07		Col-0	0.53	0.03	0.03	0.02	0.05	0.01	1.32	1.9		Col-0	100	100	100	100	100	100	100	100		Col-0	1	1	1	1	1	1	1	1		Col-0	0.0465729	0.1	0.0625	0.0645161	0.0458716	0.0454545	0.0763447	0.0611522

## Sheet: Supplemental Table 3A
ecotype_id	Phenotype	Accession Name	Country	Collector
6975	0.8	Uod-1	AT	Marcus Koch
8311	1	In-0	AT	Albert Kranz
8314	1	Ka-0	AT	Albert Kranz
6992	0.4	Ang-0	BE	Albert Kranz
6977	1	Van-0	CA	Albert Kranz
7306	0.8	Pog-0	CA	Albert Kranz
7317	0.4	Ri-0	CA	Albert Kranz
6942	1.2	Nd-1	CH	Eric Holub
6979	0.4	Wei-0	CH	Alan Slusarenko
7069	1	Cha-0	CH	Albert Kranz
8270	0.8	Bs-1	CH	Albert Kranz
8297	1	Ge-0	CH	Albert Kranz
6911	1.2	Cvi-0	CV	Albert Kranz
5837	1	Bor-1	CZ	Jirina Relichová
6903	0.4	Bor-4	CZ	Jirina Relichová
6904	1	Br-0	CZ	Albert Kranz
6951	0.8	Pu2-23	CZ	Ivo Cetl
6956	1	Pu2-7	CZ	Ivo Cetl
6984	1	Zdr-1	CZ	Jirina Relichová
7340	1	Sav-0	CZ	Albert Kranz
7424	1	Jl-3	CZ	Albert Kranz
7460	0.8	Da(1)-12	CZ	Igor Vizir
7461	1	H55	CZ	Igor Vizir
7462	0.4	Je54	CZ	Igor Vizir
7520	1	Lp2-2	CZ	Ivo Cetl
7521	1	Lp2-6	CZ	Ivo Cetl
8313	1	Jm-0	CZ	Albert Kranz
8365	1.2	Rak-2	CZ	Albert Kranz
8378	1	Sap-0	CZ	Albert Kranz
8389	1	Ta-0	CZ	Albert Kranz
6899	1	Bay-0	DE	Albert Kranz
6915	1.2	Ei-2	DE	Albert Kranz
6919	0.4	Ga-0	DE	Albert Kranz
6922	1	Gu-0	DE	Albert Kranz
6932	0.8	Ler-1	DE	Eric Holub
6937	1	Mrk-0	DE	Albert Kranz
6940	0.6	Mz-0	DE	Albert Kranz
6987	0.6	Ak-1	DE	Albert Kranz
7000	1.2	Aa-0	DE	Albert Kranz
7028	1	Bch-1	DE	Albert Kranz
7062	1	Ca-0	DE	Albert Kranz
7094	1	Da-0	DE	Albert Kranz
7100	0.8	Db-0	DE	Albert Kranz
7102	1	Do-0	DE	Albert Kranz
7106	0.6	Dr-0	DE	Albert Kranz
7116	1	Eil-0	DE	Albert Kranz
7117	1	El-0	DE	Albert Kranz
7123	1	Ep-0	DE	Albert Kranz
7147	0.8	Gie-0	DE	Albert Kranz
7151	0.8	Go-0	DE	Albert Kranz
7163	1	Ha-0	DE	Albert Kranz
7165	1	Hn-0	DE	Albert Kranz
7181	1.2	Je-0	DE	Albert Kranz
7194	1	Kl-0	DE	Albert Kranz
7201	1	Kr-0	DE	Albert Kranz
7206	0.4	Kro-0	DE	Albert Kranz
7227	1	Li-5:2	DE	Albert Kranz
7228	1	Li-5:3	DE	Albert Kranz
7244	0.6	Mnz-0	DE	Albert Kranz
7245	1	Ma-0	DE	Albert Kranz
7250	1.2	Me-0	DE	Albert Kranz
7258	1	Nw-0	DE	Albert Kranz
7268	1	Np-0	DE	Albert Kranz
7275	1	No-0	DE	Albert Kranz
7276	1	Ob-0	DE	Albert Kranz
7280	1.2	Old-1	DE	Albert Kranz
7282	1	Or-0	DE	Albert Kranz
7287	1	Ove-0	DE	Albert Kranz
7297	1	Pf-0	DE	Albert Kranz
7305	1	Pt-0	DE	Albert Kranz
7310	0.8	Pr-0	DE	Albert Kranz
7331	1	Sh-0	DE	Albert Kranz
7337	1.2	Si-0	DE	Albert Kranz
7343	1	Sp-0	DE	Albert Kranz
7344	1	Sg-1	DE	Albert Kranz
7346	1	Ste-0	DE	Albert Kranz
7378	0.6	Uk-1	DE	Albert Kranz
7386	1	Vi-0	DE	Albert Kranz
7404	1	Wc-1	DE	Albert Kranz
7406	1.2	Wt-1	DE	Albert Kranz
7411	0.4	Wl-0	DE	Albert Kranz
8271	1	Bu-0	DE	Albert Kranz
8296	1	Gd-1	DE	Albert Kranz
8310	1	Hs-0	DE	Albert Kranz
8312	1	Is-0	DE	Albert Kranz
8366	1	Rd-0	DE	Albert Kranz
7164	1.2	Hau-0	DK	Albert Kranz
6933	0.6	LL-0	ES	Albert Kranz
6961	0.6	Se-0	ES	Albert Kranz
6970	1	Ts-1	ES	Albert Kranz
6971	1	Ts-5	ES	Albert Kranz
6988	1.2	Alc-0	ES	Marta Roldan
7015	1	Bla-1	ES	Albert Kranz
8213	1	Pro-0	ES	Joy Bergelson
8274	1.2	Can-0	ES	Albert Kranz
8357	0.4	Pla-0	ES	Albert Kranz
7352	1.2	Te-0	FI	Albert Kranz
88	0.4	CYR	FR	Valerie Le Corre
264	1	PON	FR	Valerie Le Corre
266	0.4	RAN	FR	Valerie Le Corre
6897	1	Ag-0	FR	Albert Kranz
6936	0.4	Lz-0	FR	Albert Kranz
6958	0.4	Ra-0	FR	Albert Kranz
6959	0.6	Ren-1	FR	Gerhard Röbbelen
7307	1.2	Pn-0	FR	Albert Kranz
7320	0.6	Rou-0	FR	Albert Kranz
7430	0.6	Nc-1	FR	Albert Kranz
8275	0.6	Cen-0	FR	Albert Kranz
8329	0.4	Lm-2	FR	Albert Kranz
8343	1	Na-1	FR	Albert Kranz
6905	1	Bur-0	IE	Albert Kranz
6910	0.6	Ct-1	IT	Albert Kranz
7333	0.6	Sei-0	IT	Albert Kranz
7522	1	Mr-0	IT	Albert Kranz
8337	0.8	Mir-0	IT	Albert Kranz
8353	0.8	Pa-1	IT	Albert Kranz
8395	1	Tu-0	IT	Albert Kranz
7373	1.2	Tsu-0	JP	Albert Kranz
6930	0.4	Kz-1	KZ	Ihsan Al-Shehbaz
7186	0.8	Kn-0	LT	Albert Kranz
100000	1	Wil-1-Dean-Lab	LT	Magnus Nordborg
6939	1	Mt-0	LY	Albert Kranz
7270	1	Nok-1	NL	Albert Kranz
8304	1.2	Hi-0	NL	Albert Kranz
6946	1.2	Oy-0	NO	Albert Kranz
7463	1.2	Sn(5)-1	Non	Igor Vizir
7472	1	S96	Non	Maarten Koornneef
7255	1.2	Mh-0	PL	Albert Kranz
7256	1.2	Mh-1	PL	Albert Kranz
7394	1	Wa-1	PL	Albert Kranz
8325	1	Lip-0	PL	Albert Kranz
6906	1	C24	PT	Brigitte Damm
7080	1	Co-4	PT	Albert Kranz
8215	0.4	Fei-0	PT	Carlos Alonso-Blanco
6980	1.2	Ws-0	RU	Albert Kranz
7128	1.2	Est-0	RU	Albert Kranz
7397	1.2	Ws	RU	Brigitte Damm
7438	1	N13	RU	Andy Savushkin
7446	1	N4	RU	Andy Savushkin
7449	1	N7	RU	Andy Savushkin
7457	0.8	Rld-2	RU	Eric Holub
8354	1.2	Per-1	RU	Albert Kranz
8374	1	Rsch-4	RU	Albert Kranz
8388	1	Stw-0	RU	Albert Kranz
6973	1	Ull2-3	SE	Magnus Nordborg
8334	1	Lu-1	SE	Albert Kranz
8387	1	St-0	SE	Albert Kranz
6929	1.2	Kondara	TJ	Igor Vizir
7168	1.2	Hodja-Obi-Garm	TJ	Igor Vizir
7323	0.6	Rubezhnoe-1	UA	Igor Vizir
5713	0.8	Bea-1	UK	Eric Holub
5749	0.4	Ksk-1	UK	Eric Holub
6730	0.4	CIBC-5	UK	Mick Crawley
6907	1.2	CIBC-17	UK	Mick Crawley
6908	0.4	CIBC-5	UK	Mick Crawley
6914	0.6	Edi-0	UK	Albert Kranz
6923	0.4	HR-10	UK	Mick Crawley
6924	0.4	HR-5	UK	Mick Crawley
6943	0.6	NFA-10	UK	Mick Crawley
6944	0.8	NFA-8	UK	Mick Crawley
6966	0.4	Sq-1	UK	Mick Crawley
6967	1	Sq-8	UK	Mick Crawley
7014	0.8	Ba-1	UK	Albert Kranz
7064	1	Cnt-1	UK	Eric Holub
7109	0.4	Ema-1	UK	Eric Holub
7192	1	Kil-0	UK	Albert Kranz
7351	1.2	Ty-0	UK	Albert Kranz
8323	0.4	Lc-0	UK	Albert Kranz
6909	1	Col-0	US	Albert Kranz
6926	1	Kin-0	US	Albert Kranz
6928	0.4	Kno-18	US	Joy Bergelson
7514	1.2	RRS-7	US	Joy Bergelson
7523	1	Pna-17	US	Joy Bergelson
7525	1	Rmx-A180	US	Joy Bergelson
7526	1	Pna-10	US	Joy Bergelson

## Sheet: Supplemental Table 3B
AV #	Accession Name	Phenotype
1	Cro-2	0.8
2	Mol-7	1
4	All1-4	1
5	Cur-2	0.6
7	Cla-7	0.8
8	Pyl-1	0.8
9	Vou-6	1
10	Par-9	1
11	Ldv-5	0.8
15	Mar1-4	1
17	Fet-10	1
18	Con-1	0.4
19	Lac-7	0.4
20	Cle-3	0.4
22	Bui	1
23	Wha1	0.4
25	Jea	1.2
26	Dam1	0.6
29	Nog	0.4
40	Pi-0	0.8
42	Bl-1	1
52	Bd-0	1
58	Gr-3	1
69	Et-0	0.6
77	Bla-2	0.6
89	Chi-0	1
97	Le-0	0.4
105	Po-0	1
108	Kas-1	1
111	Lo-1	1
122	Fe-1	1
128	Fr-2	1
132	Db-1	0.8
134	Fi-0	1
136	Kb-0	1
139	Nie-0	1.2
143	Ru-0	1
153	Hl-0	0.4
168	Su-0	1
169	Lan-0	1
176	Tol-0	1
177	Abd-0	0.4
179	M7323S	1.2
194	Dra-0	0.8
197	Enkheim-T	0.6
199	Fl-1	1
200	Gre-0	1
214	Loh-0	1
227	M7884S	1.2
230	RLD1	0.8
233	Sah-0	1.2
246	Wu-0	1
251	Zu-0	0.8
252	Akita	1
253	Ishikawa	1.2
254	Hiroshima	1
255	Niigata	0.8
257	Sakata	1
259	Yamagata	1.2
262	N6	1
264	N8	1
265	N10	1
268	N15	0.6
269	N17	1
278	Bn-0	1
287	N16	1
291	N3	1
294	Cl-0	1.2
296	La-0	0.8
298	Js-0	1
299	Ber	1
301	Cvi-2	1.2
304	Sar-1	0.6
312	Chn-1	1
322	Bsy-0	0.6
323	Mah-1	0.8
324	Cos-1	1
328	Kly-2	1.2
330	Kly-4	1.2
331	Kly-5	1
333	K-oz-1	1
335	K-oz-3	1
339	Leb-4	1
351	Chab-1	1
353	Pan	1
354	Mas	1
356	Sij-1	1
359	Sij-4	1
469	Er-0	0.8
470	Esc-0	1.2
472	Fl-3	1
473	For-1	1.2
474	Fr-5	1
513	Sv-0	1
521	Uk-3	1
532	Kar-2	1.2
536	Zal-1	1
537	Zal-3	1
541	Bik-1	1.2
542	Bik-5a	1.2
544	Had-1b	1.2
545	Had-6b	1
547	Altaï-2	1
548	Altaï-5	1
549	Qar-8a	1.2
550	Baz-0	1.2
551	Eri-1	1
552	Cad-0	0.6
553	Vil-0	1

## Sheet: Supplemental Table 4
Locus	Name	Family	Position	Sequence	Score	Sequence Polymorphism
At1g14900	HMGA	AT-Hook	-99	AATTTtttg	1	Fei-0, Nc-1
At2g22800	HAT9	HD-ZIP	-1742	attTGATTgt	0.97	Ang-0, Bor-4, Ema-1, Knox-18, Rou-0, Wei-0, Abd-0, Ak-1, Pla-0, Dr-0, Le-0
			-1740	tTGATTgt	0.99	Ang-0, Bor-4, Ema-1, Knox-18, Rou-0, Wei-0, Abd-0, Ak-1, Pla-0, Dr-0, Le-0
At2g23320	WRKY15	WRKY	-93	TTGACa	0.95	Nc-1
			-747	TGACT	1	Bor-4, Dr-0
At2g25000	WRKY60	WRKY	-93	TTGACa	0.95	Nc-1
At2g25180	ARR12	ARR-B	-1881	AATCC	1	Ang-0, Ri-0, Wei-0, Abd-0, Ak-1, Pla-0, Ra-0, Le-0
			-1508	AATCT	1	Ang-0, Bor-4, Ema-1, HR-5, Knox-18, Ri-0, Rou-0, Wei-0, Abd-0, Ak-1, Pla-0, Dr-0, Le-0
At3g50410	OBP1	Dof	-1588	AAAGG	1	Ang-0, Bor-4, Ema-1, HR-5, Knox-18, Ri-0, Rou-0, Wei-0, Abd-0, Ak-1, Pla-0, Dr-0, Le-0
			-1794	ACCTT	1	Ang-0, Bor-4, Ema-1, HR-5, Knox-18, Ri-0, Rou-0, Wei-0, Abd-0, Ak-1, Pla-0, Dr-0, Le-0
			-1581	AAAGT	1	Ang-0, Bor-4, Ema-1, HR-5, Knox-18, Ri-0, Rou-0, Wei-0, Abd-0, Ak-1, Pla-0, Dr-0, Le-0
At3g50870	MNP	GATA	-1303	GATAT	1	Ri-0
At4g02670	AtIDD12	C2H2	-643	CGAAAttgaata	0.93	Fei-0, Pla-0
At5g47670	NF-YB6	NF-YB	-493	CCAAT	1	Ri-0

## Sheet: Supplemental Table 5
	Monosaccharides Levels (µg sugar/mg seed) in Total Mucilage Extracts
Lines	Rha	Ara	Gal	Glc	Xyl	Man	GalA	Total
Col-0 (Plant 1)	11.3137	0.220859	0.574084	0.228111	0.71895	0.135706	11.6855	24.8769
Col-0 (Plant 2)	9.81167	0.301	0.538353	0.214686	0.741941	0.138078	11.7669	23.5126
Col-0 (Plant 3)	9.45735	0.413825	0.61188	0.271603	0.79765	0.153761	12.0079	23.714
Col-0 (Plant 4)	9.67146	0.39698	0.44595	0.14643	0.808348	0.143641	12.4353	24.0481
Ema-1 neg #1	8.17137	0.252854	0.194206	0.160987	0.585622	0.0824678	8.66058	18.1081
Ema-1 neg #2	8.61904	0.30663	0.248578	1.6056	0.611707	0.116018	9.43083	20.9384
Ema-1 YFP #1	9.12873	0.249978	0.458884	0.26904	0.583884	0.159531	9.80277	20.6528
Ema-1 YFP #2	8.45079	0.206876	0.402711	0.195147	0.553418	0.141022	9.20929	19.1593
Ema-1 YFP #3	8.70613	0.338865	0.469346	0.295808	0.623462	0.155346	9.99123	20.5802
Ema-1 YFP #4	10.0223	0.224585	0.457765	0.202719	0.563917	0.148226	9.91152	21.531
Ema-1 YFP #5	8.14528	0.29461	0.511561	0.194145	0.584033	0.153941	9.16286	19.0464
	Relative Monosaccharides Levels (mol %) in Total Mucilage Extracts
Lines	Rha	Ara	Gal	Glc	Xyl	Man	GalA	Total
Col-0 (Plant 1)	0.49026	0.0104649	0.0226677	0.00900693	0.034066	0.00535834	0.428176	1
Col-0 (Plant 2)	0.451861	0.0151575	0.0225912	0.00900898	0.0373621	0.00579425	0.458225	1
Col-0 (Plant 3)	0.432222	0.0206801	0.0254808	0.0113104	0.0398611	0.00640311	0.464043	1
Col-0 (Plant 4)	0.43614	0.019575	0.0183244	0.00601689	0.0398595	0.00590231	0.474182	1
Ema-1 neg #1	0.486096	0.0164474	0.0105269	0.00872624	0.0380929	0.00447013	0.435641	1
Ema-1 neg #2	0.444442	0.0172891	0.0116796	0.0754403	0.0344905	0.00545116	0.411207	1
Ema-1 YFP #1	0.47699	0.0142824	0.021848	0.0128093	0.03336	0.00759546	0.433114	1
Ema-1 YFP #2	0.4763	0.0127495	0.0206817	0.010022	0.0341065	0.00724232	0.438898	1
Ema-1 YFP #3	0.457122	0.0194551	0.0224548	0.0141522	0.0357945	0.00743218	0.443589	1
Ema-1 YFP #4	0.501055	0.0122772	0.0208531	0.00923469	0.0308272	0.0067523	0.419	1
Ema-1 YFP #5	0.461822	0.0182648	0.0264287	0.0100301	0.0362081	0.00795299	0.439293	1
